# Supplementary material for: Analysis of fluorescent reporters indicates heterogeneity in glucose uptake and utilization in clonal bacterial populations
Source: BMC Microbiol. 2013 Nov 15;13:258. doi: 10.1186/1471-2180-13-258 (PMC3840653; doi:10.1186/1471-2180-13-258)
Supplement: Additional file 1: File S1 — Flow cytometry data. [file 1471-2180-13-258-S1.xls]

## Sheet: PptsG
	SAMPLE.ID	CELLS	FSC.LOG.Av	SSC.LOG.Av	GFP.H.Av	GFP.H.SD	GFP.H.LOG.Av	GFP.H.LOG.SD	MIN.GFP.H.LOG.Av	MAX.GFP.H.LOG.Av	PERC99th.GFP.H.LOG.Av	GFP.H.LOG.CV	experiment	mean.GFP.H.LOG.Av	st.dev.GFP.H.LOG.Av	count.GFP.H.LOG.Av	st.error.GFP.H.LOG.Av	mean.GFP.H.LOG.CV	st.dev.GFP.H.LOG.CV	st.error.GFP.H.LOG.CV
1	ptsG_005ace_0521201<c9>gat-1.fcs	11902	0.948961	1.65692	42.3559	47.6992	1.32275	0.646564	0	3.05055	2.30326	0.488804	chemostat, D= 0.15 h-1; 0.56 mM Ac	1.3563	0.0827001	4	0.04135	0.462781	0.0626828	0.0313414
2	ptsG_005ace_0521201<c9>gat.fcs	11261	0.891141	1.62847	43.3658	49.0022	1.39866	0.556429	0	3.06032	2.31697	0.39783
3	ptsG_005ace_060420<c9>gate.fcs	10129	0.937852	1.68014	51.8658	53.1304	1.46234	0.601479	0	3.22735	2.36526	0.411312
4	ptsG_005ace_0604201<c9>gat.fcs	11115	0.855215	1.66567	39.0686	42.9804	1.24144	0.686738	0	2.83468	2.28167	0.553178
5	ptsG_005ace_batch_0#13<c9>g-1.fcs	10187	0.925224	1.57668	59.0507	56.1805	1.48654	0.652699	0	3.26838	2.38074	0.439072	batch; 0.56 mM Ac	1.4374	0.0491451	2	0.0347509	0.468964	0.0298923	0.021137
6	ptsG_005ace_batch_0#13<c9>g.fcs	10046	1.0638	1.59979	53.0713	54.9249	1.38825	0.692539	0	2.89915	2.4001	0.498856
7	ptsG_005glu0025ace_#<c9>bg.fcs	10693	1.49261	1.72657	102.697	36.9721	1.9766	0.207043	0	2.66178	2.31217	0.104747	batch; 0.28 mM Glc, 0.28 mM Ac	1.97955	0.00295049	2	0.00208631	0.105171	0.0269181	0.019034
8	ptsG_005glu0025ace_#1<c9>b.fcs	10702	1.5023	1.73069	104.039	37.0945	1.9825	0.209341	0	2.73504	2.31989	0.105594
9	ptsG_005glu0025ace_#1<c9>ga.fcs	11599	0.757842	1.56989	76.1794	48.6912	1.76858	0.377963	0	2.69597	2.36288	0.213709	chemostat, D= 0.15 h-1; 0.28 mM Glc, 0.28 mM Ac	1.71049	0.0816232	4	0.0408116	0.234954	0.0269181	0.011731
10	ptsG_005glu0025ace_#13<c9>g-1.fcs	10914	0.6775	1.52795	59.7454	40.8167	1.64262	0.413412	0	2.69597	2.28181	0.251678
11	ptsG_005glu0025ace_#13<c9>g-2.fcs	10852	0.669452	1.52158	58.5341	44.036	1.61889	0.43719	0	3.2293	2.27838	0.270056
12	ptsG_005glu0025ace_#13<c9>g.fcs	11694	0.72196	1.57187	82.6578	50.0337	1.81187	0.370298	0	2.67448	2.38437	0.204373
13	ptsG_01glu_06042010<c9>gate-1.fcs	10759	0.659615	1.56621	120.52	63.124	1.99862	0.330402	0	2.79853	2.47912	0.165315	chemostat, D= 0.15 h-1; 0.56 mM Glc	1.93878	0.0392431	4	0.0196216	0.210559	0.0489968	0.0244984
14	ptsG_01glu_06042010<c9>gate.fcs	10880	0.739171	1.61637	99.6428	53.197	1.9226	0.304021	0	2.68425	2.42442	0.15813
15	ptsG_01glu_0716201<c9>gate1.fcs	11794	0.762663	1.67696	125.565	79.3624	1.94307	0.495666	0	2.89817	2.52991	0.255095
16	ptsG_01glu_07162010<c9>gate.fcs	11497	0.725575	1.64967	112.16	72.2644	1.89083	0.498603	0	2.8337	2.50557	0.263696
17	ptsG_01glu_batch_08262<c9>g-1.fcs	10018	1.43944	1.68336	119.877	48.8514	2.0273	0.275817	0	2.73211	2.42816	0.136051	batch; 0.56 mM Glc	2.05469	0.027394	2	0.0193705	0.121382	0.0146694	0.0103728
18	ptsG_01glu_batch_08262<c9>g.fcs	11275	1.49477	1.72616	131.937	49.3133	2.08209	0.222185	0	2.76142	2.44591	0.106713
19	ptsG_01glu_dil0.3_0#13<c9>g-1.fcs	11166	0.747176	1.59957	163.125	114.637	1.90322	0.773013	0	3.57509	2.63477	0.40616	chemostat, D= 0.3 h-1; 0.56 mM Glc	2.11085	0.122221	4	0.0611104	0.246746	0.0936549	0.0141058
20	ptsG_01glu_dil0.3_0#13<c9>g-2.fcs	11394	0.748538	1.60063	204.484	87.1394	2.21393	0.446846	0	2.89035	2.65788	0.201834
21	ptsG_01glu_dil0.3_0#13<c9>g-3.fcs	10557	0.721351	1.57319	182.888	88.5564	2.14651	0.457083	0	2.93431	2.61923	0.212943
22	ptsG_01glu_dil0.3_0#13<c9>g.fcs	10345	0.729217	1.60513	185.199	88.5438	2.17974	0.361939	0	2.93626	2.62283	0.166047
23	ptsG_05ace_0604201<c9>gate1.fcs	10337	0.909953	1.67164	57.7154	46.9783	1.61963	0.423215	0	2.97924	2.37523	0.261303	chemostat, D= 0.15 h-1; 5.6 mM Ac	1.5699	0.0406869	4	0.0203435	0.283501	0.0278999	0.0139499
24	ptsG_05ace_06042010<c9>gate.fcs	11200	0.927651	1.65103	56.1644	53.1049	1.55985	0.504238	0	3.27912	2.40978	0.323262
25	ptsG_05ace_09102010<c9>gate-1.fcs	11815	0.8592	1.59098	53.3504	44.1481	1.59045	0.403457	0	3.00366	2.33916	0.253676
26	ptsG_05ace_09102010<c9>gate.fcs	10673	0.858692	1.55458	47.3764	42.4237	1.50969	0.446514	0	3.00366	2.30775	0.295765
27	ptsG_05ace_batch_08262<c9>g-1.fcs	10180	0.794333	1.53815	41.7573	47.0658	1.1929	0.758822	0	3.03785	2.31682	0.636118	batch; 5.6 mM Ac	1.19441	0.00151683	2	0.00107256	0.642412	0.00629395	0.0044505
28	ptsG_05ace_batch_08262<c9>g.fcs	7008	1.0676	1.54018	44.374	52.2647	1.19593	0.775806	0	2.82979	2.35207	0.648706
29	ptsG_05glu025ace_07302<c9>g-1.fcs	10445	0.573645	1.47369	123.845	61.5273	1.98914	0.424126	0	2.91282	2.48107	0.213221	chemostat, D= 0.15 h-1; 2.8 mM Glc, 2.8 mM Ac	2.01547	0.0398252	3	0.0229931	0.19401	0.0138937	0.00802155
30	ptsG_05glu025ace_07302<c9>g.fcs	11302	0.560315	1.46896	120.054	61.658	1.98551	0.373236	0	2.6862	2.47033	0.18798
31	ptsG_05glu025ace_09102<c9>g.fcs	10129	0.626952	1.49221	145.248	70.6641	2.07175	0.374636	0	2.86398	2.53382	0.180831
32	ptsG_05glu025ace_ba#13<c9>g-1.fcs	11963	1.56815	1.72131	93.8393	35.7779	1.93928	0.181685	0	2.779	2.28571	0.0936866	batch; 2.8 mM Glc, 2.8 mM Ac	1.95627	0.0169886	2	0.0120127	0.0919038	0.00178287	0.00126068
33	ptsG_05glu025ace_ba#13<c9>g.fcs	11369	1.57008	1.7173	101.088	37.1389	1.97326	0.177832	0	2.67839	2.32381	0.0901209
34	ptsG_1glu_0730201<c9>gate1.fcs	10887	0.64678	1.53523	174.182	70.7353	2.17136	0.344398	0	2.92454	2.5641	0.158609	chemostat, D= 0.15 h-1; 5.6 mM Glc	2.17622	0.0562651	4	0.0281325	0.150036	0.0202996	0.0101498
35	ptsG_1glu_07302010<c9>gate.fcs	11752	0.613251	1.49872	153.768	68.3392	2.10193	0.376314	0	2.78388	2.52649	0.179033
36	ptsG_1glu_09102010<c9>gate-1.fcs	11206	0.719014	1.5878	204.283	76.1749	2.26045	0.288197	0	2.99194	2.63536	0.127495
37	ptsG_1glu_09102010<c9>gate.fcs	11888	0.785166	1.64978	169.141	69.9257	2.17113	0.293115	0	2.79951	2.57412	0.135006
38	ptsG_1glu_batch_07282<c9>g-1.fcs	10135	1.53003	1.69311	88.1799	39.3095	1.89898	0.216194	0	2.5768	2.32283	0.113848	batch; 5.6 mM Glc	1.94304	0.0402701	4	0.0201351	0.102697	0.0106711	0.00533554
39	ptsG_1glu_batch_07282<c9>g.fcs	10538	1.52441	1.68246	90.4875	38.2488	1.91323	0.214233	0	2.66862	2.31039	0.111974
40	ptsG_1glu_batch_08262<c9>g-1.fcs	11615	1.48172	1.68922	98.1572	36.6539	1.95846	0.189481	0	2.66471	2.31097	0.0967499
41	ptsG_1glu_batch_08262<c9>g.fcs	11779	1.57089	1.769	107.31	36.8488	2.00151	0.176564	0	2.67057	2.32576	0.0882157
42	ptsG_1glu_dil0.3_07012<c9>g.fcs	10476	1.21627	1.60819	61.6521	37.7781	1.66429	0.436112	0	2.87473	2.2779	0.262041	chemostat, D= 0.3 h-1; 5.6 mM Glc	1.69349	0.0524577	5	0.0234598	0.20551	0.0442834	0.0198041
43	ptsG_1glu_dil0.3_07232<c9>g-1.fcs	10947	1.17836	1.64652	53.5574	31.3428	1.62427	0.375323	0	2.6149	2.17924	0.231072
44	ptsG_1glu_dil0.3_07232<c9>g.fcs	11504	1.13205	1.57978	60.7263	43.9607	1.6693	0.380228	0	3.20391	2.29738	0.227778
45	ptsG_1glu_dil0.3_09072<c9>g-1.fcs	10919	1.22916	1.58255	65.7123	35.108	1.75239	0.263971	0	2.65104	2.27284	0.150635
46	ptsG_1glu_dil0.3_09072<c9>g.fcs	10434	1.12935	1.58	66.8268	35.3597	1.75722	0.274169	0	2.58168	2.25447	0.156025

## Sheet: PmglB
	SAMPLE.ID	CELLS	FSC.LOG.Av	SSC.LOG.Av	GFP.H.Av	GFP.H.SD	GFP.H.LOG.Av	GFP.H.LOG.SD	MIN.GFP.H.LOG.Av	MAX.GFP.H.LOG.Av	PERC99th.GFP.H.LOG.Av	GFP.H.LOG.CV	experiment	mean.GFP.H.LOG.Av	st.dev.GFP.H.LOG.Av	count.GFP.H.LOG.Av	st.error.GFP.H.LOG.Av	mean.GFP.H.LOG.CV	st.dev.GFP.H.LOG.CV	st.error.GFP.H.LOG.CV
1	mglB_005ace_0813201<c9>gat-1.fcs	10197	0.795565	1.60835	901.566	469.206	2.70829	0.83005	0	3.90427	3.34562	0.306485	chemostat, D= 0.15 h-1; 0.56 mM Ac	2.83487	0.0909581	4	0.0454791	0.215392	0.0646229	0.0323114
2	mglB_005ace_0813201<c9>gat.fcs	11324	0.768007	1.57552	910.819	431.249	2.79042	0.679594	0	3.64249	3.34509	0.243546
3	mglB_005ace_090320<c9>gate.fcs	10673	0.74574	1.55878	1005.9	424.622	2.90506	0.498645	0	3.64347	3.36996	0.171647
4	mglB_005ace_0903201<c9>gat.fcs	10537	0.787764	1.57878	1025.98	435.237	2.93571	0.410681	0	3.70501	3.37707	0.139892
5	mglB_005ace_batch_0#13<c9>g-1.fcs	10035	0.845763	1.64089	912.231	369.055	2.83526	0.587066	0	3.64835	3.29377	0.207059	batch; 0.56 mM Ac	2.79931	0.0272123	3	0.015711	0.220437	0.0116073	0.00670148
6	mglB_005ace_batch_0#13<c9>g-2.fcs	10298	0.811884	1.61383	801.842	325.618	2.76943	0.606195	0	3.51551	3.22735	0.218888
7	mglB_005ace_batch_0#13<c9>g.fcs	10242	0.825415	1.61139	889.575	378.982	2.79324	0.657429	0	3.53016	3.28303	0.235364
8	mglB_005glu0025ace_#1<c9>b-1.fcs	11560	1.60634	1.80652	278.857	83.7512	2.42188	0.176566	0	3.07302	2.72332	0.0729044	batch; 0.28 mM Glc, 0.28 mM Ac	2.37495	0.0333908	4	0.0166954	0.0787874	0.00511241	0.0025562
9	mglB_005glu0025ace_#1<c9>b-2.fcs	10326	1.55184	1.75064	239.189	73.2289	2.35134	0.204516	0	2.9685	2.6569	0.0869787
10	mglB_005glu0025ace_#1<c9>b-3.fcs	11993	1.5505	1.76032	229.666	68.9972	2.33657	0.180703	0	2.93822	2.62963	0.0773369
11	mglB_005glu0025ace_#1<c9>b.fcs	10667	1.62248	1.81313	259.621	76.9005	2.39	0.186252	0	3.11893	2.67741	0.0779297
12	mglB_005glu0025ace_#1<c9>ga.fcs	11453	0.705145	1.53708	756.985	342.315	2.8131	0.331247	0	3.47937	3.25177	0.117751	chemostat, D= 0.15 h-1; 0.28 mM Glc, 0.28 mM Ac	2.81172	0.0352129	3	0.0203302	0.151692	0.0587335	0.0339098
13	mglB_005glu0025ace_#13<c9>g-1.fcs	10800	0.685616	1.54449	800.381	305.356	2.85414	0.293998	0	3.56044	3.23615	0.103008
14	mglB_005glu0025ace_#13<c9>g.fcs	10368	0.736062	1.58442	852.482	405.314	2.76792	0.648567	0	3.58974	3.30061	0.234316
15	mglB_01glu_0813201<c9>gate1.fcs	11208	0.72646	1.53601	759.287	338.798	2.76886	0.512876	0	3.47839	3.23712	0.18523	chemostat, D= 0.15 h-1; 0.56 mM Glc	2.78047	0.0116105	2	0.00820983	0.172726	0.0125039	0.00884159
16	mglB_01glu_08132010<c9>gate.fcs	10546	0.660497	1.5358	752.164	296.264	2.79208	0.447353	0	3.40024	3.20781	0.160222
17	mglB_01glu_batch_08112<c9>g-1.fcs	10196	1.50439	1.7037	173.441	58.7442	2.20983	0.191743	0	2.88645	2.54457	0.0867682	batch; 0.56 mM Glc	2.18963	0.0202003	2	0.0142838	0.0849807	0.00178753	0.00126397
18	mglB_01glu_batch_08112<c9>g.fcs	10124	1.48174	1.69173	157.766	54.8364	2.16943	0.180482	0	2.90208	2.50842	0.0831932
19	mglB_01glu_dil0.3_0#13<c9>g-1.fcs	10608	0.755596	1.61123	699.648	284.628	2.77703	0.386974	0	3.50379	3.21165	0.139348	chemostat, D= 0.3 h-1; 0.56 mM Glc	2.74908	0.0279523	2	0.0197653	0.148083	0.0087351	0.0141058
20	mglB_01glu_dil0.3_0#13<c9>g.fcs	11488	0.754973	1.59869	627.75	245.674	2.72113	0.426723	0	3.35922	3.15226	0.156818
21	mglB_05ace_08132010<c9>gate.fcs	10609	0.806755	1.58199	848.068	355.26	2.81995	0.532166	0	3.50281	3.2976	0.188715	chemostat, D= 0.15 h-1; 5.6 mM Ac	2.87498	0.0389729	3	0.022501	0.168403	0.0184025	0.0106247
22	mglB_05ace_0820201<c9>gate1.fcs	11096	0.828946	1.62359	990.31	399.916	2.89982	0.499752	0	3.65031	3.35932	0.172339
23	mglB_05ace_08202010<c9>gate.fcs	10117	0.797734	1.60818	950.485	371.314	2.90517	0.418799	0	3.66496	3.32487	0.144156
24	mglB_05ace_batch_08112<c9>g-1.fcs	11327	0.957489	1.58146	925.972	370.246	2.84307	0.578518	0	3.44713	3.28107	0.203484	batch; 5.6 mM Ac	2.84668	0.0312663	3	0.0180516	0.198832	0.013376	0.00772262
25	mglB_05ace_batch_08112<c9>g.fcs	10515	0.95979	1.58754	818.519	334.868	2.81031	0.507617	0	3.42857	3.23614	0.180626
26	mglB_05ace_batch_08182<c9>g.fcs	11259	0.9997	1.674	1048.65	413.521	2.88664	0.613078	0	3.48913	3.32112	0.212384
27	mglB_05glu025ace_0730<c9>ga.fcs	10341	0.608569	1.5049	674.924	292.306	2.75806	0.357281	0	3.39634	3.19316	0.129541	chemostat, D= 0.15 h-1; 2.8 mM Glc, 2.8 mM Ac	2.78125	0.0141045	4	0.00705225	0.184712	0.0604097	0.0302049
28	mglB_05glu025ace_07302<c9>g.fcs	10195	0.60608	1.49951	693.942	264.348	2.78404	0.332174	0	3.55751	3.16679	0.119313
29	mglB_05glu025ace_08202<c9>g-1.fcs	11566	0.65291	1.56573	898.692	390.411	2.7869	0.677238	0	3.57314	3.30159	0.243008
30	mglB_05glu025ace_08202<c9>g.fcs	10994	0.66262	1.57096	938.392	420.688	2.79602	0.690578	0	3.52918	3.31338	0.246986
31	mglB_05glu025ace_ba#13<c9>g-1.fcs	11807	1.69681	1.81031	188.656	59.4513	2.253	0.153146	0	2.77607	2.56893	0.067974	batch; 2.8 mM Glc, 2.8 mM Ac	2.22513	0.0381265	4	0.0190632	0.0733058	0.00764779	0.00382389
32	mglB_05glu025ace_ba#13<c9>g-2.fcs	11472	1.55244	1.72469	169.533	63.9505	2.19768	0.181808	0	2.98706	2.56732	0.0827276
33	mglB_05glu025ace_ba#13<c9>g-3.fcs	11101	1.59245	1.73679	161.609	60.0891	2.17865	0.171291	0	3.14628	2.52796	0.0786225
34	mglB_05glu025ace_ba#13<c9>g.fcs	10829	1.69872	1.82291	196.425	62.6204	2.27121	0.145128	0	2.94408	2.57848	0.0638989
35	mglB_1glu_07302010<c9>gate.fcs	10960	0.591258	1.46105	651.205	226.727	2.76398	0.317649	0	3.41197	3.12754	0.114925	chemostat, D= 0.15 h-1; 5.6 mM Glc	2.75488	0.0474447	3	0.0273922	0.113995	0.0164882	0.00951949
36	mglB_1glu_0806201<c9>gate1.fcs	11198	0.649409	1.53652	584.016	247.727	2.69276	0.360042	0	3.30256	3.10525	0.133707
37	mglB_1glu_08062010<c9>gate.fcs	10016	0.687731	1.53969	702.987	242.325	2.8079	0.262122	0	3.42662	3.15702	0.0933517
38	mglB_1glu_batch_07282<c9>g-1.fcs	11346	1.53981	1.69794	216.588	87.8252	2.2991	0.190956	0	2.95678	2.6799	0.0830567	batch; 5.6 mM Glc	2.2476	0.0515011	2	0.0364168	0.100599	0.0175427	0.0124046
39	mglB_1glu_batch_07282<c9>g.fcs	10395	1.53511	1.69139	181.459	90.6626	2.1961	0.259452	0	2.85714	2.65006	0.118142
40	mglB_1glu_dil0.3_07232<c9>g-1.fcs	11749	1.08632	1.64262	178.289	134.922	2.04071	0.624694	0	3.29182	2.86203	0.306116	chemostat, D= 0.3 h-1; 5.6 mM Glc	1.89841	0.194673	8	0.0688275	0.201536	0.0519467	0.0183659
41	mglB_1glu_dil0.3_07232<c9>g.fcs	11023	1.16199	1.63262	73.5079	92.0494	1.71012	0.391211	0	3.17753	2.71812	0.228762
42	mglB_1glu_dil0.3_09072<c9>g-1.fcs	10467	1.16561	1.63277	112.348	90.2476	1.94416	0.33805	0	3.26154	2.66374	0.17388
43	mglB_1glu_dil0.3_09072<c9>g-2.fcs	11447	1.16536	1.60419	192.779	118.764	2.20753	0.300124	0	3.14725	2.80537	0.135955
44	mglB_1glu_dil0.3_09072<c9>g-3.fcs	10776	1.0723	1.53588	141.635	151.731	1.94107	0.479719	0	3.16581	2.87595	0.247142
45	mglB_1glu_dil0.3_09072<c9>g.fcs	10825	1.14476	1.59768	157.993	154.586	2.04577	0.376271	0	3.21954	2.8977	0.183926
46	mglB_1glu_dil0.3_09152<c9>g-1.fcs	11260	1.38747	1.70397	49.0444	24.9757	1.61869	0.290013	0	2.73114	2.0722	0.179166
47	mglB_1glu_dil0.3_09152<c9>g.fcs	11445	1.41534	1.70268	55.2626	27.7467	1.67921	0.264206	0	2.70574	2.12454	0.15734

## Sheet: PrpsM
	SAMPLE.ID	CELLS	FSC.LOG.Av	SSC.LOG.Av	GFP.H.Av	GFP.H.SD	GFP.H.LOG.Av	GFP.H.LOG.SD	MIN.GFP.H.LOG.Av	MAX.GFP.H.LOG.Av	PERC99th.GFP.H.LOG.Av	GFP.H.LOG.CV	experiment	mean.GFP.H.LOG.Av	st.dev.GFP.H.LOG.Av	count.GFP.H.LOG.Av	st.error.GFP.H.LOG.Av	mean.GFP.H.LOG.CV	st.dev.GFP.H.LOG.CV	st.error.GFP.H.LOG.CV
1	rpsM_005ace_0521201<c9>gat.fcs	11415	0.89127	1.66229	618.991	356.311	2.58434	0.723735	0	3.64054	3.24675	0.280046	chemostat, D= 0.15 h-1; 0.56 mM Ac	2.65364	0.0429935	4	0.0214968	0.253469	0.0154236	0.00771179
2	rpsM_005ace_0604201<c9>gat.fcs	11932	0.80423	1.64168	675.899	377.622	2.65817	0.643486	0	3.6044	3.27784	0.242078
3	rpsM_005ace_081320<c9>gate.fcs	11235	0.870618	1.59698	701.987	393.226	2.67066	0.656081	0	3.60928	3.30614	0.245663
4	rpsM_005ace_0903201<c9>gat.fcs	11825	0.823164	1.62876	745.817	386.518	2.7014	0.664778	0	3.67863	3.29745	0.246087
5	rpsM_005ace_batch_0#13<c9>g-1.fcs	10237	1.01407	1.59324	840.042	455.133	2.7372	0.695076	0	3.61709	3.37192	0.253937	batch; 0.56 mM Ac	2.80847	0.0528178	3	0.0304944	0.196531	0.0462387	0.026696
6	rpsM_005ace_batch_0#13<c9>g-2.fcs	10139	1.14034	1.59694	873.553	407.326	2.86347	0.402916	0	3.70891	3.35945	0.140709
7	rpsM_005ace_batch_0#13<c9>g.fcs	10343	0.867462	1.56899	873.782	387.202	2.82474	0.550671	0	3.51746	3.33382	0.194946
8	rpsM_005glu0025ace_#1<c9>b-1.fcs	10611	1.48735	1.73164	1396.66	367.263	3.0994	0.356455	0	3.57998	3.38462	0.115008	batch; 0.28 mM Glc, 0.28 mM Ac	3.10863	0.0401008	3	0.0231522	0.083021	0.0230894	0.0133307
9	rpsM_005glu0025ace_#1<c9>b-2.fcs	10531	1.49498	1.74011	1219.8	273.976	3.06478	0.222848	0	3.4735	3.29377	0.0727126
10	rpsM_005glu0025ace_#1<c9>b.fcs	10561	1.60788	1.80317	1510.03	324.471	3.1617	0.193947	0	3.77534	3.3768	0.0613426
11	rpsM_005glu0025ace_#13<c9>g-1.fcs	10023	0.695288	1.53131	667.067	285.438	2.71797	0.508716	0	3.42662	3.18144	0.187168	chemostat, D= 0.15 h-1; 0.28 mM Glc, 0.28 mM Ac	2.74326	0.0266797	3	0.0154035	0.182906	0.0642656	0.0371038
12	rpsM_005glu0025ace_#13<c9>g-2.fcs	11504	0.668996	1.52717	667.497	246.684	2.78016	0.284002	0	3.46667	3.17656	0.102153
13	rpsM_005glu0025ace_#13<c9>g.fcs	11974	0.75048	1.59383	819.081	365.807	2.73166	0.708588	0	3.53602	3.26766	0.259398
14	rpsM_01glu_06042010<c9>gate.fcs	11578	0.676665	1.60615	924.811	295.064	2.938	0.210849	0	3.59267	3.26838	0.0717662	chemostat, D= 0.15 h-1; 0.56 mM Glc	2.84216	0.059132	4	0.029566	0.131909	0.044259	0.0221295
15	rpsM_01glu_07162010<c9>gate.fcs	10094	0.765463	1.68988	845.791	349.765	2.82152	0.51033	0	3.4862	3.25379	0.180871
16	rpsM_01glu_0813201<c9>gate1.fcs	11322	0.682384	1.56301	728.953	277.062	2.77674	0.464139	0	3.42564	3.1908	0.167152
17	rpsM_01glu_09032010<c9>gate.fcs	11085	0.737935	1.58153	783.633	331.955	2.83237	0.305466	0	3.49402	3.24314	0.107848
18	rpsM_01glu_batch_07142<c9>g-1.fcs	10263	1.41731	1.7127	1377.32	328.078	3.12268	0.170086	0	3.64933	3.37875	0.0544679	batch; 0.56 mM Glc	3.14314	0.0207113	5	0.00926235	0.0596312	0.00421832	0.00188649
19	rpsM_01glu_batch_07142<c9>g-2.fcs	11084	1.43128	1.69651	1354.67	322.729	3.11395	0.183903	0	3.56337	3.37306	0.0590578
20	rpsM_01glu_batch_07142<c9>g.fcs	10382	1.45778	1.72243	1519.42	381.708	3.16145	0.202143	0	3.68352	3.44029	0.0639402
21	rpsM_01glu_batch_08262<c9>g-1.fcs	11322	1.51754	1.74283	1511.01	321.681	3.1637	0.176347	0	3.51648	3.38734	0.055741
22	rpsM_01glu_batch_08262<c9>g.fcs	11255	1.50809	1.74378	1487.83	320.854	3.15391	0.204844	0	3.65031	3.37094	0.0649492
23	rpsM_01glu_dil0.3_0#1<c9>ga.fcs	11703	0.77118	1.65157	873.225	316.616	2.90753	0.21967	0	3.5536	3.29084	0.075552	chemostat, D= 0.3 h-1; 0.56 mM Glc	2.77634	0.148676	3	0.085838	0.18961	0.119679	0.0690968
24	rpsM_01glu_dil0.3_0#13<c9>g-1.fcs	10507	0.751517	1.62006	835.51	344.52	2.85305	0.394706	0	3.65324	3.30934	0.138345
25	rpsM_01glu_dil0.3_0#13<c9>g.fcs	10681	0.759664	1.6228	747.465	410.902	2.56845	0.91163	0	3.51355	3.27424	0.354934
26	rpsM_05ace_06042010<c9>gate.fcs	10178	0.90126	1.66864	930.546	434.535	2.83916	0.579678	0	3.60049	3.37192	0.204173	chemostat, D= 0.15 h-1; 5.6 mM Ac	2.80904	0.056815	4	0.0284075	0.205172	0.0446487	0.0223243
27	rpsM_05ace_08132010<c9>gate.fcs	11485	0.853701	1.61297	780.561	371.992	2.7396	0.630213	0	3.57411	3.28889	0.230038
28	rpsM_05ace_08202010<c9>gate.fcs	10543	0.853718	1.64024	893.95	429.41	2.77207	0.700484	0	3.64054	3.3514	0.252693
29	rpsM_05ace_0910201<c9>gate1.fcs	11006	0.87951	1.63249	897.784	379.941	2.88531	0.386004	0	3.62979	3.3475	0.133783
30	rpsM_05ace_batch_08112<c9>g.fcs	10251	0.949304	1.6149	944.959	460.229	2.81264	0.66267	0	3.64542	3.38999	0.235604	batch; 5.6 mM Ac	2.82462	0.0436561	3	0.0252049	0.230779	0.00512114	0.00295669
31	rpsM_05ace_batch_08182<c9>g.fcs	10983	0.994832	1.69247	1110.97	519.893	2.88306	0.67188	0	3.65128	3.45707	0.233044
32	rpsM_05ace_batch_08262<c9>g.fcs	11281	1.05022	1.58824	845.123	410.473	2.77815	0.621443	0	3.6591	3.3348	0.223689
33	rpsM_05glu_11192010<c9>gate.fcs	10212	0.607907	1.55326	798.283	250.667	2.8702	0.243227	0	3.43443	3.20391	0.0847421	chemostat, D= 0.15 h-1; 2.8 mM Glc	/	/	1	/	/	/	/
34	rpsM_05glu025ace_07302<c9>g.fcs	10155	0.602101	1.4776	660.957	273.645	2.75885	0.319978	0	3.43443	3.16484	0.115982	chemostat, D= 0.15 h-1; 2.8 mM Glc, 2.8 mM Ac	2.77785	0.0147482	3	0.00851489	0.175121	0.0595601	0.0343871
35	rpsM_05glu025ace_08062<c9>g.fcs	11789	0.695184	1.52869	777.478	380.003	2.79481	0.426901	0	3.62491	3.27619	0.152748
36	rpsM_05glu025ace_08202<c9>g.fcs	10013	0.668862	1.55349	917.425	408.389	2.77989	0.713413	0	3.61905	3.30538	0.256634
37	rpsM_05glu025ace_ba#13<c9>g-1.fcs	11553	1.58592	1.7625	1783.18	408.423	3.23341	0.189528	0	3.70794	3.47546	0.0586156	batch; 2.8 mM Glc, 2.8 mM Ac	3.19541	0.0609617	3	0.0351963	0.0471011	0.0101004	0.00583148
38	rpsM_05glu025ace_ba#13<c9>g-2.fcs	11324	1.5385	1.70202	1331.65	310.059	3.1094	0.151317	0	3.60147	3.34164	0.0486644
39	rpsM_05glu025ace_ba#13<c9>g.fcs	11008	1.68396	1.79604	1785	312.178	3.24344	0.110353	0	3.59853	3.42173	0.0340233
40	rpsM_1glu_06112010<c9>gate-1.fcs	10300	0.700226	1.60095	956.364	289.33	2.95389	0.200202	0	3.44225	3.26349	0.0677757	chemostat, D= 0.15 h-1; 5.6 mM Glc	2.97284	0.0216947	6	0.00885683	0.0827303	0.0223844	0.00913839
41	rpsM_1glu_06112010<c9>gate.fcs	11783	0.773571	1.60621	1019.3	353.362	2.97244	0.238724	0	3.57509	3.31331	0.0803124
42	rpsM_1glu_08062010<c9>gate.fcs	11551	0.709956	1.58146	1027.45	432.835	2.93818	0.38683	0	3.65714	3.35238	0.131656
43	rpsM_1glu_0903201<c9>gate1.fcs	10764	0.676021	1.5814	1082.21	384.94	2.99814	0.232437	0	3.61612	3.3602	0.0775273
44	rpsM_1glu_09162010<c9>gate.fcs	10308	1.02262	1.78343	1073.22	389.953	2.99747	0.214796	0	3.57998	3.36703	0.0716592
45	rpsM_1glu_10282010<c9>gate.fcs	10238	0.764786	1.60406	1005.91	303.391	2.97693	0.200796	0	3.52234	3.28596	0.0674506
46	rpsM_1glu_batch_0714<c9>ga.fcs	10469	1.55547	1.75359	1921.38	569.111	3.25901	0.210425	0	3.74212	3.5715	0.0645672	batch; 5.6 mM Glc	3.25414	0.00366043	3	0.00211335	0.0657056	0.0161139	0.00930336
47	rpsM_1glu_batch_07142<c9>g.fcs	10865	1.54366	1.76261	1926.51	592.875	3.25019	0.27947	0	3.81148	3.58095	0.0859856
48	rpsM_1glu_batch_08262<c9>g.fcs	10390	1.5928	1.78407	1849.91	416.193	3.25322	0.151483	0	3.66593	3.48718	0.0465641
49	rpsM_1glu_dil0.3_07232<c9>g.fcs	11498	1.19453	1.66305	1557.1	590.566	3.1268	0.402066	0	3.80855	3.53309	0.128587	chemostat, D= 0.3 h-1; 5.6 mM Glc	3.1348	0.0266143	7	0.0100593	0.0819509	0.0216414	0.00817967
50	rpsM_1glu_dil0.3_09072<c9>g-1.fcs	11804	1.17565	1.63902	1606.25	552.174	3.17911	0.178274	0	3.78217	3.53111	0.0560767
51	rpsM_1glu_dil0.3_09072<c9>g.fcs	10818	1.14243	1.60538	1594.75	518.175	3.17193	0.236438	0	3.77338	3.52332	0.0745407
52	rpsM_1glu_dil0.3_09152<c9>g.fcs	10123	1.25013	1.61888	1437.52	516.309	3.12745	0.207891	0	3.81538	3.50748	0.0664729
53	rpsM_1glu_dil0.3_11042<c9>g-1.fcs	10968	1.17705	1.64254	1414.77	460.61	3.1178	0.25322	0	3.72943	3.48359	0.0812176
54	rpsM_1glu_dil0.3_11042<c9>g-2.fcs	10363	1.11936	1.64223	1411.77	465.334	3.11163	0.285009	0	3.71282	3.47253	0.0915947
55	rpsM_1glu_dil0.3_11042<c9>g.fcs	10185	1.14874	1.59089	1383.09	480.691	3.10887	0.233684	0	3.83687	3.47366	0.0751669
56	rpsM_2glu_11192010<c9>gate.fcs	10162	1.09683	1.79768	1672.58	543.964	3.19632	0.20383	0	3.79194	3.53602	0.0637702	chemostat, D= 0.15 h-1; 11.2 mM Glc	/	/	1	/	/	/	/

## Sheet: Pacs
	SAMPLE.ID	CELLS	FSC.LOG.Av	SSC.LOG.Av	GFP.H.Av	GFP.H.SD	GFP.H.LOG.Av	GFP.H.LOG.SD	MIN.GFP.H.LOG.Av	MAX.GFP.H.LOG.Av	PERC99th.GFP.H.LOG.Av	GFP.H.LOG.CV	experiment	mean.GFP.H.LOG.Av	st.dev.GFP.H.LOG.Av	count.GFP.H.LOG.Av	st.error.GFP.H.LOG.Av	mean.GFP.H.LOG.CV	st.dev.GFP.H.LOG.CV	st.error.GFP.H.LOG.CV
1	acs_005ace_09032010<c9>gate-1.fcs	10594	0.850557	1.53255	224.763	103.635	2.23597	0.493698	0	3.00952	2.71648	0.220798	chemostat, D= 0.15 h-1; 0.56 mM Ac	2.23747	0.00150781	2	0.00106619	0.217576	0.0032225	0.00227865
2	acs_005ace_09032010<c9>gate.fcs	10751	0.862247	1.52924	224.242	109.758	2.23898	0.479933	0	3.54774	2.72918	0.214353
3	acs_005ace_batch_08262<c9>g-1.fcs	10658	1.04579	1.55044	214.566	98.4834	2.20104	0.525367	0	2.83858	2.66764	0.23869	batch; 0.56 mM Ac	1.96965	0.231386	2	0.163614	0.381965	0.143275	0.101311
4	acs_005ace_batch_08262<c9>g.fcs	3413	0.866525	1.4443	148.132	109.252	1.73827	0.913008	0	2.78388	2.60587	0.52524
5	acs_005glu0025ace_0#13<c9>g-1.fcs	11171	1.00753	1.49816	148.806	97.0491	2.03607	0.447313	0	2.9011	2.64225	0.219694	chemostat, D= 0.15 h-1; 0.28 mM Glc, 0.28 mM Ac	2.06205	0.038738	4	0.019369	0.220077	0.0231458	0.0115729
6	acs_005glu0025ace_0#13<c9>g-2.fcs	10647	0.865064	1.46328	149.818	96.8036	2.01543	0.509755	0	2.87961	2.63248	0.252926
7	acs_005glu0025ace_0#13<c9>g-3.fcs	11542	0.834224	1.48098	166.417	95.3204	2.11447	0.396385	0	3.39438	2.63932	0.187463
8	acs_005glu0025ace_0#13<c9>g.fcs	11292	1.01131	1.49778	166.265	107.368	2.08221	0.458551	0	2.92845	2.70192	0.220223
9	acs_005glu0025ace_b#13<c9>g-1.fcs	11940	1.54861	1.77785	81.9791	39.1936	1.84981	0.282787	0	2.70183	2.29179	0.152873	batch; 0.28 mM Glc, 0.28 mM Ac	1.85106	0.0140552	4	0.00702758	0.15436	0.00581246	0.00290623
10	acs_005glu0025ace_b#13<c9>g-2.fcs	11237	1.55487	1.78128	78.8331	38.2304	1.83005	0.290092	0	2.54847	2.27985	0.158516
11	acs_005glu0025ace_b#13<c9>g-3.fcs	11983	1.5939	1.79929	84.9811	39.647	1.86925	0.272049	0	2.62662	2.29744	0.145539
12	acs_005glu0025ace_b#13<c9>g.fcs	11967	1.56725	1.79049	83.6031	39.7967	1.85512	0.29777	0	2.53675	2.30265	0.160512
13	acs_01glu_09032010<c9>gate-1.fcs	11624	0.750408	1.44566	175.942	92.8	2.13645	0.425978	0	2.87179	2.64495	0.199385	chemostat, D= 0.15 h-1; 0.56 mM Glc	2.17552	0.0434271	4	0.0217136	0.144141	0.0320119	0.0160059
14	acs_01glu_09032010<c9>gate-2.fcs	11219	0.7543	1.49631	178.616	84.247	2.19166	0.268411	0	2.84151	2.62955	0.122469
15	acs_01glu_09032010<c9>gate-3.fcs	10283	0.746526	1.46172	156.559	75.1758	2.13456	0.266214	0	2.78584	2.57973	0.124716
16	acs_01glu_09032010<c9>gate.fcs	10600	0.736183	1.50176	200.096	89.3711	2.23939	0.29111	0	2.99683	2.66082	0.129995
17	acs_01glu_batch_08262<c9>g-1.fcs	10897	1.508	1.74894	86.4761	39.2704	1.88101	0.258458	0	2.54847	2.30134	0.137404	batch; 0.56 mM Glc	1.90496	0.023946	2	0.0169324	0.137888	0.000484421	0.000342537
18	acs_01glu_batch_08262<c9>g.fcs	10168	1.52171	1.75607	96.8294	43.8378	1.9289	0.266908	0	2.55922	2.35507	0.138373
19	acs_01glu_dil0.3_09072<c9>g-1.fcs	10073	0.739648	1.4612	152.342	73.4537	2.12673	0.256834	0	3.11697	2.58782	0.120765	chemostat, D= 0.3 h-1; 0.56 mM Glc	2.11895	0.019002	4	0.009501	0.112616	0.0172263	0.00861313
20	acs_01glu_dil0.3_09072<c9>g.fcs	11633	0.735809	1.48686	160.738	73.2846	2.1465	0.291537	0	2.96752	2.58919	0.13582
21	acs_01glu_dil0.3_09152<c9>g-1.fcs	11268	0.978388	1.65912	137.593	57.5224	2.101	0.189526	0	2.8083	2.51038	0.0902073
22	acs_01glu_dil0.3_09152<c9>g.fcs	10077	1.00048	1.63534	142.514	96.9223	2.10156	0.21787	0	3.82418	2.59559	0.103671
23	acs_05ace_09102010<c9>gate-1.fcs	10379	0.889655	1.5418	192.076	90.992	2.17124	0.473732	0	2.87668	2.66862	0.218185	chemostat, D= 0.15 h-1; 5.6 mM Ac	2.18199	0.0353438	3	0.0204058	0.190353	0.0261741	0.0151116
24	acs_05ace_09102010<c9>gate-2.fcs	11215	0.878972	1.50174	175.854	87.2095	2.14509	0.423807	0	3.04078	2.63736	0.197571
25	acs_05ace_09102010<c9>gate.fcs	10439	0.932502	1.54469	199.008	87.4885	2.22963	0.346269	0	2.95092	2.67253	0.155303
26	acs_05ace_batch_08262<c9>g-1.fcs	10581	0.947199	1.53257	162.029	103.152	1.89702	0.798844	0	2.78291	2.61118	0.421105	batch; 5.6 mM Ac	1.90803	0.0110113	2	0.00778617	0.412608	0.00849781	0.00600886
27	acs_05ace_batch_08262<c9>g.fcs	10642	1.01748	1.53346	162.929	101.759	1.91904	0.775502	0	2.81319	2.62426	0.40411
28	acs_05glu_11192010<c9>gate-1.fcs	10947	0.672578	1.53797	111.706	51.7463	1.99723	0.234289	0	2.86593	2.43419	0.117307	chemostat, D= 0.15 h-1; 2.8 mM Glc	2.01831	0.0381621	4	0.0190811	0.1243	0.0134417	0.00672083
29	acs_05glu_11192010<c9>gate-2.fcs	11259	0.661592	1.53724	131.771	58.7861	2.0691	0.246064	0	2.75751	2.4967	0.118923
30	acs_05glu_11192010<c9>gate-3.fcs	10558	0.640146	1.52319	121.6	53.5215	2.03782	0.231553	0	2.78193	2.45596	0.113628
31	acs_05glu_11192010<c9>gate.fcs	11989	0.650771	1.52084	108.208	52.179	1.96911	0.290136	0	2.64029	2.43528	0.147344
32	acs_05glu025ace_09102<c9>g-1.fcs	10702	0.820215	1.48941	143.307	76.5264	2.03813	0.459131	0	2.86203	2.58265	0.225271	chemostat, D= 0.15 h-1; 2.8 mM Glc, 2.8 mM Ac	2.03994	0.00136115	3	0.000785861	0.185128	0.0289814	0.0167324
33	acs_05glu025ace_09102<c9>g-2.fcs	11267	0.759166	1.46868	132.336	65.9854	2.04142	0.351573	0	3.06032	2.51624	0.17222
34	acs_05glu025ace_09102<c9>g.fcs	11832	0.770384	1.49857	131.204	70.6179	2.04028	0.322146	0	2.92747	2.55599	0.157893
35	acs_05glu025ace_bat#13<c9>g-1.fcs	10454	1.64558	1.79595	52.6278	28.8306	1.6385	0.308168	0	2.38046	2.13138	0.188079	batch; 2.8 mM Glc, 2.8 mM Ac	1.65527	0.0250569	3	0.0144666	0.186632	0.00549422	0.00317209
36	acs_05glu025ace_bat#13<c9>g-2.fcs	11240	1.62641	1.77669	52.4553	28.3828	1.63663	0.315084	0	2.41465	2.13159	0.19252
37	acs_05glu025ace_bat#13<c9>g.fcs	10628	1.66324	1.80386	58.8081	31.4774	1.69069	0.303137	0	2.4928	2.17312	0.179297
38	acs_1glu_09102010_<c9>.fcs	10052	0.840995	1.58782	108.719	79.4558	1.92296	0.372722	0	2.87473	2.6442	0.193827	chemostat, D= 0.15 h-1; 5.6 mM Glc	1.93479	0.0473812	5	0.0211895	0.146617	0.0279436	0.0124968
39	acs_1glu_10282010_<c9>-1.fcs	10495	0.761204	1.57917	107.243	49.951	1.97148	0.270739	0	2.75067	2.41074	0.137328
40	acs_1glu_10282010_<c9>-2.fcs	11032	0.74764	1.56088	107.315	48.9855	1.97932	0.24201	0	2.69695	2.4127	0.122269
41	acs_1glu_10282010_<c9>.fcs	10700	0.728433	1.535	82.8402	42.3105	1.84838	0.297763	0	2.67546	2.33748	0.161094
42	acs_1glu_10282010_<c9>gate.fcs	11833	0.709379	1.54419	100.275	46.2498	1.95182	0.231422	0	2.9431	2.38632	0.118567
43	acs_1glu_batch_082620<c9>ga-1.fcs	11210	1.61138	1.79472	46.4971	26.4316	1.57529	0.333693	0	2.35507	2.10101	0.211829	batch; 5.6 mM Glc	1.49642	0.0788765	2	0.0557741	0.241077	0.029248	0.0206814
44	acs_1glu_batch_082620<c9>ga.fcs	10248	1.56119	1.7513	34.3793	21.5548	1.41754	0.383197	0	2.24469	1.9971	0.270325
45	acs_1glu_dil0.3_09072<c9>g-1.fcs	11449	1.22085	1.57215	41.9627	57.778	1.06152	0.796008	0	2.67155	2.358	0.749875	chemostat, D= 0.3 h-1; 5.6 mM Glc	0.646749	0.244423	20	0.0546548	0.869956	0.19065	0.0426307
46	acs_1glu_dil0.3_09072<c9>g-2.fcs	11316	1.15067	1.56093	30.0589	51.2109	0.857525	0.762882	0	2.77607	2.34432	0.889631
47	acs_1glu_dil0.3_09072<c9>g-3.fcs	10213	1.25272	1.6022	18.1507	37.4298	0.739411	0.643435	0	2.71844	2.28169	0.870199
48	acs_1glu_dil0.3_09072<c9>g.fcs	10361	1.20833	1.58264	18.395	35.7838	0.754512	0.645875	0	2.61392	2.23531	0.856017
49	acs_1glu_dil0.3_09152<c9>g-1.fcs	11569	1.41078	1.64118	6.40151	11.531	0.5037	0.486474	0	2.58462	1.69831	0.965802
50	acs_1glu_dil0.3_09152<c9>g-2.fcs	10908	1.40573	1.63659	6.88057	14.0867	0.499656	0.499899	0	2.60904	1.83729	1.00049
51	acs_1glu_dil0.3_09152<c9>g-3.fcs	11839	1.42405	1.64657	4.6495	5.73708	0.436999	0.438888	0	2.44884	1.3525	1.00432
52	acs_1glu_dil0.3_09152<c9>g-4.fcs	10707	1.3894	1.61477	7.62813	13.0741	0.561435	0.509212	0	2.3033	1.85104	0.906982
53	acs_1glu_dil0.3_09152<c9>g-5.fcs	11805	1.34204	1.62172	4.43362	5.1543	0.421453	0.4308	0	2.08059	1.34701	1.02218
54	acs_1glu_dil0.3_09152<c9>g.fcs	10444	1.3499	1.63885	6.52801	14.6879	0.494821	0.487015	0	2.54554	1.73633	0.984225
55	acs_1glu_dil0.3_11042<c9>g-1.fcs	11854	1.21689	1.61898	6.50168	8.73073	0.54835	0.482167	0	2.39316	1.5257	0.879304
56	acs_1glu_dil0.3_11042<c9>g-2.fcs	11344	1.03776	1.59635	14.9146	17.7658	0.933388	0.510678	0	2.73016	1.78322	0.547123
57	acs_1glu_dil0.3_11042<c9>g-3.fcs	10750	1.22106	1.59758	6.23282	7.6799	0.543892	0.473473	0	2.3453	1.48524	0.870528
58	acs_1glu_dil0.3_11042<c9>g-4.fcs	10464	1.17199	1.64195	23.5013	17.2235	1.20408	0.454001	0	2.15287	1.87448	0.377052
59	acs_1glu_dil0.3_11042<c9>g-5.fcs	10051	1.1003	1.55302	4.56543	6.67045	0.419211	0.439005	0	2.50354	1.36752	1.04722
60	acs_1glu_dil0.3_11042<c9>g-6.fcs	11396	1.15002	1.6312	4.87832	9.93818	0.421081	0.444797	0	2.69695	1.40952	1.05632
61	acs_1glu_dil0.3_11042<c9>g-7.fcs	11639	1.23732	1.63719	5.59018	8.32765	0.4945	0.461162	0	2.5641	1.45604	0.932582
62	acs_1glu_dil0.3_11042<c9>g-8.fcs	11727	1.21289	1.63299	6.54521	13.5008	0.490531	0.489752	0	2.56508	1.81269	0.998413
63	acs_1glu_dil0.3_11042<c9>g.fcs	10434	1.21616	1.62067	5.23275	7.38591	0.462174	0.460172	0	2.32869	1.43298	0.995668
64	acs_1glu_dil0.3_110420<c9>g.fcs	11217	1.07801	1.52727	19.4805	17.8688	1.08673	0.483805	0	2.442	1.91062	0.445191
65	acs_2glu_11192010_<c9>-1.fcs	11917	1.29749	1.74627	6.76527	9.93432	0.554707	0.489987	0	2.57875	1.57136	0.883326	chemostat, D= 0.15 h-1; 11.2 mM Glc	0.554978	0.0200713	3	0.0115882	0.895245	0.0308342	0.0178021
66	acs_2glu_11192010_<c9>-2.fcs	10452	1.18488	1.6604	7.23636	15.482	0.530532	0.49739	0	2.45958	1.86517	0.93753
67	acs_2glu_11192010_<c9>.fcs	10733	1.20821	1.68442	7.66724	14.084	0.579695	0.501365	0	2.53187	1.77035	0.864878

## Sheet: mean and CV (mean values)
	mean log expression (mean value across replicates)						CV of log expression (mean value across replicates)
Experimental conditions	PptsG	PmglB	PrpsM			Experimental conditions	PptsG	PmglB	PrpsM
chemostat, D= 0.15 h-1; 0.56 mM Glc	1.93878	2.78047	2.84216			chemostat, D= 0.15 h-1; 0.56 mM Glc	0.210559	0.172726	0.131909
batch; 0.56 mM Glc	2.05469	2.18963	3.14314			batch; 0.56 mM Glc	0.121382	0.0849807	0.0596312
chemostat, D= 0.3 h-1; 0.56 mM Glc	2.11085	2.74908	2.77634			chemostat, D= 0.3 h-1; 0.56 mM Glc	0.246746	0.148083	0.18961
chemostat, D= 0.15 h-1; 5.6 mM Glc	2.17622	2.75488	2.97284			chemostat, D= 0.15 h-1; 5.6 mM Glc	0.150036	0.113995	0.0827303
batch; 5.6 mM Glc	1.94304	2.2476	3.25414			batch; 5.6 mM Glc	0.102697	0.100599	0.0657056
chemostat, D= 0.15 h-1; 0.56 mM Ac	1.3563	2.83487	2.65364			chemostat, D= 0.15 h-1; 0.56 mM Ac	0.462781	0.215392	0.253469
batch; 0.56 mM Ac	1.4374	2.79931	2.80847			batch; 0.56 mM Ac	0.468964	0.220437	0.196531
chemostat, D= 0.15 h-1; 5.6 mM Ac	1.5699	2.87498	2.80904			chemostat, D= 0.15 h-1; 5.6 mM Ac	0.283501	0.168403	0.205172
batch; 5.6 mM Ac	1.19441	2.84668	2.82462			batch; 5.6 mM Ac	0.642412	0.198832	0.230779
chemostat, D= 0.15 h-1; 2.8 mM Glc, 2.8 mM Ac	2.01547	2.78125	2.77785			chemostat, D= 0.15 h-1; 2.8 mM Glc, 2.8 mM Ac	0.19401	0.184712	0.175121
batch; 2.8 mM Glc, 2.8 mM Ac	1.95627	2.22513	3.19541			batch; 2.8 mM Glc, 2.8 mM Ac	0.0919038	0.0733058	0.0471011
chemostat, D= 0.15 h-1; 0.28 mM Glc, 0.28 mM Ac	1.71049	2.81172	2.74326			chemostat, D= 0.15 h-1; 0.28 mM Glc, 0.28 mM Ac	0.234954	0.151692	0.182906
batch; 0.28 mM Glc, 0.28 mM Ac	1.97955	2.37495	3.10863			batch; 0.28 mM Glc, 0.28 mM Ac	0.105171	0.0787874	0.083021
ONLY GLUCOSE ENVIRONMENTS						ONLY GLUCOSE ENVIRONMENTS
min	1.93878	2.18963	2.77634			min	0.102697	0.0849807	0.0596312
max	2.17622	2.78047	3.25414			max	0.246746	0.172726	0.18961
st.dev	0.0930871	0.266787	0.17929			st.dev	0.0543284	0.0320137	0.0489431
st.error	0.0416298	0.119311	0.0801807			st.error	0.0242964	0.014317	0.021888
ALL ENVIRONMENTS						ALL ENVIRONMENTS
min	1.19441	2.18963	2.65364			min	0.0919038	0.0733058	0.0471011
max	2.17622	2.87498	3.25414			max	0.642412	0.220437	0.253469
st.dev	0.304042	0.256386	0.187782			st.dev	0.16341	0.049996	0.0683638

## Sheet: background UA66
	SAMPLE.ID	CELLS	FSC.LOG.Av	SSC.LOG.Av	GFP.H.Av	GFP.H.SD	GFP.H.LOG.Av	GFP.H.LOG.SD	MIN.GFP.H.LOG.Av	MAX.GFP.H.LOG.Av	PERC99th.GFP.H.LOG.Av
1	U66_005ace_05292010_1.fcs	424756	0.858454	1.57798	4.08495	11.7123	0.350053	0.422992	0	3.26252	1.33626
2	U66_005ace_05292010_2.fcs	473005	0.874631	1.59868	4.39615	16.2236	0.355299	0.430579	0	3.38071	1.36361
3	U66_005ace_06042010_2.fcs	367461	0.756034	1.55525	3.99241	16.7992	0.35604	0.424158	0	3.92283	1.31282
4	U66_01glu_06112010_1.fcs	257725	0.677289	1.52277	3.21072	4.95197	0.30741	0.384056	0	3.22247	1.22882
5	U66_01glu_06112010_2.fcs	261080	0.704038	1.52503	3.32798	3.97197	0.316136	0.391909	0	2.38144	1.24737
6	U66_05ace_05292010_1.fcs	494345	0.885709	1.55068	4.13219	9.00656	0.365304	0.431306	0	3.15018	1.32943
7	U66_05ace_06042010_1.fcs	323740	0.828336	1.60804	4.42719	15.4419	0.391864	0.446948	0	3.87204	1.3558
8	U66_05ace_06042010_2.fcs	540007	0.809797	1.59632	4.58577	8.23796	0.404215	0.455848	0	3.48816	1.37143
9	U66_1glu_06112010_1.fcs	293142	0.551392	1.52988	3.15054	3.63142	0.301861	0.381092	0	2.28864	1.22295
10	U66_1glu_06112010_2.fcs	278480	0.576711	1.49509	3.24882	4.77235	0.311891	0.385512	0	3.0525	1.23175
						mean	0.346007			mean	1.30002
						st.dev	0.0340022			st.dev	0.0574795
						count	10			count	10
						st.error	0.0107524			st.error	0.0181766

## Sheet: media only
	SAMPLE.ID	CELLS	FSC.LOG.Av	SSC.LOG.Av	GFP.H.Av	GFP.H.SD	GFP.H.LOG.Av	GFP.H.LOG.SD	MIN.GFP.H.LOG.Av	MAX.GFP.H.LOG.Av	PERC99th.GFP.H.LOG.Av
1	neg_005ace_07162010_1.fcs	112348	0.794563	1.52953	4.59361	65.1982	0.313553	0.400238	0	4	1.263
2	neg_005ace_08132010_1.fcs	87302	0.768245	1.58252	4.19564	37.0861	0.354686	0.424839	0	4	1.31184
3	neg_005ace_batch_081120.fcs	36542	0.543013	1.63247	4.70404	81.5129	0.300134	0.395569	0	4	1.30403
4	neg_005ace_batch_082620.fcs	23445	0.414824	1.41792	3.29678	10.3845	0.301901	0.384719	0	3.14628	1.24695
5	neg_005ace_dil0.3_0#139.fcs	418218	0.857514	1.60911	3.5515	5.47568	0.330523	0.405217	0	3.13358	1.27277
6	neg_005glu0025ace_0#139-1.fcs	34287	0.763495	1.47439	5.43943	91.1981	0.34498	0.42495	0	4	1.30514
7	neg_005glu0025ace_0#139.fcs	11874	0.642934	1.53109	4.8214	33.4279	0.321596	0.413175	0	3.1453	1.31823
8	neg_005glu0025ace_b#139-1.fcs	34920	0.565551	1.47805	4.52386	42.2228	0.350067	0.423388	0	3.80269	1.3945
9	neg_005glu0025ace_b#139-2.fcs	59553	0.361713	1.44276	4.27939	30.5411	0.336016	0.414797	0	3.47741	1.29719
10	neg_005glu0025ace_b#139.fcs	97034	0.548384	1.68206	4.89681	55.161	0.314326	0.407377	0	3.96972	1.31966
11	neg_01glu_07162010_1.fcs	50732	0.53496	1.43146	5.89459	131.421	0.305257	0.400112	0	4	1.26496
12	neg_01glu_08132010_1.fcs	27778	0.646533	1.51489	5.20047	40.4829	0.35144	0.432955	0	3.54481	1.36189
13	neg_01glu_09032010_1.fcs	8017	0.686163	1.42139	6.04822	115.268	0.340456	0.432486	0	4	1.32243
14	neg_01glu_batch_0826201.fcs	43649	0.485692	1.75811	3.85324	22.0872	0.32742	0.40606	0	3.51551	1.28742
15	neg_01glu_dil0.3_072320.fcs	26485	0.614806	1.45593	4.52523	57.7482	0.318262	0.405013	0	3.80952	1.27961
16	neg_05ace_05212010_1.fcs	155476	0.916392	1.75388	3.7955	9.50325	0.339429	0.41395	0	3.27717	1.30891
17	neg_05ace_05292010_1.fcs	231281	0.851613	1.58311	3.98545	24.2819	0.324354	0.41031	0	3.97851	1.32552
18	neg_05ace_08132010_1.fcs	34565	0.695733	1.54838	4.64444	39.3926	0.333552	0.415571	0	3.57118	1.29133
19	neg_05ace_08202010_1.fcs	55537	0.799363	1.49736	4.03518	33.4187	0.320404	0.403059	0	3.57802	1.27668
20	neg_05ace_09102010_1.fcs	27727	0.856418	1.61091	4.42148	22.3813	0.342969	0.421488	0	3.27717	1.39925
21	neg_05ace_batch_0811201.fcs	37519	0.546364	1.63756	4.56511	39.3442	0.304606	0.398974	0	3.40415	1.27082
22	neg_05ace_batch_0818201.fcs	48305	0.332402	1.43745	3.36789	7.40217	0.305175	0.392307	0	2.94505	1.25812
23	neg_05ace_batch_0826201.fcs	113298	0.470209	1.70494	3.22051	6.48754	0.299988	0.385173	0	3.05543	1.2337
24	neg_05ace_dil0.3_061820.fcs	209733	0.834783	1.66457	3.62792	30.9155	0.311268	0.39455	0	4	1.26496
25	neg_05ace_dil0.3_072320.fcs	64294	0.80625	1.52885	5.13903	44.3147	0.315101	0.409072	0	3.45006	1.27766
26	neg_05glu_11192010_1.fcs	6818	0.483283	1.55367	6.94118	105.082	0.343628	0.435383	0	3.78022	1.39176
27	neg_05glu025ace_0806201.fcs	19247	0.432523	1.3299	4.15335	19.9104	0.32832	0.414815	0	2.9685	1.28352
28	neg_05glu025ace_0820201.fcs	34582	0.72503	1.47952	4.87874	97.6105	0.31689	0.404476	0	4	1.28761
29	neg_05glu025ace_bat#139-1.fcs	12065	0.636237	1.70203	6.68184	108.698	0.365434	0.442493	0	4	1.34115
30	neg_05glu025ace_bat#139.fcs	17915	0.455368	1.50485	4.22913	77.5584	0.299036	0.39261	0	4	1.25408
31	neg_1glu_08062010_1.fcs	10629	0.584711	1.48823	8.44064	111.907	0.334805	0.433748	0	3.91111	1.31173
32	neg_1glu_09032010_1.fcs	3437	0.726619	1.54128	7.439	68.0527	0.34044	0.441162	0	3.35433	1.35967
33	neg_1glu_09162010_1.fcs	8056	0.69396	1.5388	4.63298	39.6921	0.318264	0.409235	0	3.27814	1.2717
34	neg_1glu_10282010_1.fcs	5623	0.569412	1.4188	4.7849	29.9727	0.33783	0.428875	0	3.19414	1.42136
35	neg_1glu_10282010_2.fcs	4473	0.560742	1.44772	4.6885	24.3111	0.341785	0.42692	0	3.12967	1.47817
36	neg_1glu_10282010_3.fcs	6283	0.507903	1.59402	4.5601	34.7581	0.330582	0.420808	0	3.39243	1.41281
37	neg_1glu_batch_07282010.fcs	24841	0.558709	1.57804	6.21516	130.857	0.32191	0.412051	0	4	1.31731
38	neg_1glu_batch_08262010.fcs	15704	0.520844	1.62627	7.89341	110.175	0.362497	0.449017	0	3.97851	1.37821
39	neg_1glu_dil0.3_0907201-1.fcs	9162	0.616313	1.51956	3.8344	31.9403	0.305196	0.393126	0	3.36215	1.26984
40	neg_1glu_dil0.3_0907201.fcs	12015	0.71917	1.31699	3.88265	6.60993	0.344851	0.421303	0	2.42344	1.32147
41	neg_1glu_dil0.3_0915201-1.fcs	4934	0.63982	1.61438	4.36045	28.6847	0.310682	0.406281	0	3.03101	1.27539
42	neg_1glu_dil0.3_0915201.fcs	6946	0.711127	1.53153	4.49293	39.7831	0.310406	0.399273	0	3.31038	1.24747
43	neg_2glu_11192010_1.fcs	3687	0.48221	1.47376	5.90203	55.2506	0.346205	0.436006	0	3.36899	1.42638
						mean	0.327122			mean	1.3141
						st.dev	0.0178242			st.dev	0.0561875
						count	43			count	43
						st.error	0.00271816			st.error	0.00856851

## Sheet: changing gate
	SAMPLE.ID	CELLS	FSC.LOG.Av	SSC.LOG.Av	GFP.H.Av	GFP.H.SD	GFP.H.LOG.Av	GFP.H.LOG.SD	MIN.GFP.H.LOG.Av	MAX.GFP.H.LOG.Av	PERC99th.GFP.H.LOG.Av	GFP.H.LOG.CV
1	mglB_1glu_08<c9>FSC, SSC s-1.fcs	7615	0.64399	1.53997	586.07	245.942	2.69427	0.363464	0	3.25079	3.10525	0.134903
2	mglB_1glu_08<c9>FSC, SSC s-2.fcs	9256	0.6473	1.53135	578.272	247.103	2.68731	0.36319	0	3.30061	3.10525	0.13515
3	mglB_1glu_08<c9>FSC, SSC s-3.fcs	9662	0.650172	1.52973	577.042	247.309	2.68629	0.362293	0	3.30061	3.10525	0.134867
4	mglB_1glu_08<c9>FSC, SSC s-4.fcs	9466	0.648673	1.53152	578.227	247.043	2.68767	0.361321	0	3.30061	3.10525	0.134437
5	mglB_1glu_08<c9>FSC, SSC s-5.fcs	9975	0.648265	1.53495	581.434	247.186	2.69042	0.361447	0	3.30061	3.10525	0.134346
6	mglB_1glu_08<c9>FSC, SSC s.fcs	5155	0.677655	1.54572	592.497	247.825	2.70112	0.351959	0	3.25079	3.10961	0.130301
7	mglB_1glu_08<c9>FSC, SSC su-1.fcs	12936	0.633742	1.52528	573.181	245.986	2.68352	0.361522	0	3.41978	3.09939	0.134719
8	mglB_1glu_08<c9>FSC, SSC su-10.fcs	9589	0.640994	1.52951	576.692	245.957	2.68646	0.362585	0	3.30061	3.1033	0.134968
9	mglB_1glu_08<c9>FSC, SSC su-11.fcs	12241	0.637428	1.52784	576.992	247.084	2.68762	0.357237	0	3.41978	3.1033	0.13292
10	mglB_1glu_08<c9>FSC, SSC su-12.fcs	6705	0.64548	1.53437	579.472	244.448	2.6887	0.364455	0	3.25079	3.10513	0.135551
11	mglB_1glu_08<c9>FSC, SSC su-13.fcs	6028	0.670259	1.54655	593.433	248.441	2.70043	0.35949	0	3.25079	3.1072	0.133123
12	mglB_1glu_08<c9>FSC, SSC su-14.fcs	9335	0.646911	1.53074	577.738	246.84	2.68695	0.363174	0	3.30061	3.10459	0.135162
13	mglB_1glu_08<c9>FSC, SSC su-15.fcs	13337	0.640244	1.53171	579.852	247.193	2.68875	0.362567	0	3.30256	3.10295	0.134846
14	mglB_1glu_08<c9>FSC, SSC su-2.fcs	5362	0.67673	1.54638	593.265	250.273	2.69962	0.359203	0	3.25079	3.11013	0.133057
15	mglB_1glu_08<c9>FSC, SSC su-3.fcs	15605	0.641335	1.53476	584.309	248.732	2.6933	0.357562	0	3.41978	3.10521	0.13276
16	mglB_1glu_08<c9>FSC, SSC su-4.fcs	14294	0.641157	1.5286	576.576	247.181	2.68574	0.362463	0	3.30256	3.10037	0.134958
17	mglB_1glu_08<c9>FSC, SSC su-5.fcs	14518	0.641443	1.53291	581.076	248.082	2.68975	0.361737	0	3.30256	3.10525	0.134487
18	mglB_1glu_08<c9>FSC, SSC su-6.fcs	13101	0.634686	1.52815	576.186	245.711	2.68733	0.355957	0	3.30061	3.10037	0.132457
19	mglB_1glu_08<c9>FSC, SSC su-7.fcs	19132	0.642106	1.53028	582.438	249.129	2.69239	0.353383	0	3.41978	3.10525	0.131252
20	mglB_1glu_08<c9>FSC, SSC su-8.fcs	14060	0.639044	1.52828	575.791	246.755	2.68499	0.363517	0	3.30256	3.10037	0.135389
21	mglB_1glu_08<c9>FSC, SSC su-9.fcs	6983	0.642911	1.5352	580.478	244.965	2.6894	0.36421	0	3.25079	3.10285	0.135424
22	mglB_1glu_08<c9>FSC, SSC su.fcs	14000	0.641498	1.52723	576	246.76	2.6865	0.357374	0	3.30256	3.10134	0.133026
23	mglB_1glu_080<c9>FSC, SSC .fcs	17095	0.642593	1.53086	580.626	248.388	2.6907	0.355183	0	3.41978	3.10427	0.132004
24	mglB_1glu_0806201<c9>gate1.fcs	11198	0.649409	1.53652	584.016	247.727	2.69276	0.360042	0	3.30256	3.10525	0.133707
						mean	2.69008				mean	0.133909
						st.dev	0.00470022				st.dev	0.00139989
						count	24				count	24
						st.error	0.000959427				st.error	0.000285751

## Sheet: background subtraction
SAMPLE.ID	CELLS	log expression < 1.3	% off	% on
mglB_1glu_0730201…gate1.fcs	10410	131	1.25841	98.7416
mglB_01glu_0813201…gate1.fcs	10130	322	3.17868	96.8213
mglB_1glu_batch_0728…ga.fcs	11397	18	0.157936	99.8421
mglB_01glu_batch_0811…ga.fcs	10688	30	0.280689	99.7193
mglB_01glu_dil0.3_0#1…ga.fcs	10040	230	2.29084	97.7092
mglB_005ace_081320…gate.fcs	10640	1050	9.86842	90.1316
mglB_05ace_0813201…gate1.fcs	11720	430	3.66894	96.3311
mglB_005ace_batch_0#1…ga.fcs	10903	647	5.93415	94.0659
mglB_05ace_batch_0811…ga.fcs	10831	366	3.37919	96.6208
mglB_005glu0025ace_#1…ga-1.fcs	10756	776	7.21458	92.7854
mglB_005glu0025ace_#1…ga.fcs	11452	43	0.37548	99.6245
mglB_05glu025ace_0820…ga.fcs	10944	715	6.53326	93.4667
mglB_05glu025ace_ba#1…ga.fcs	10938	20	0.182849	99.8172
ptsG_01glu_0716201…gate1.fcs	11757	1010	8.59063	91.4094
ptsG_1glu_0730201…gate1.fcs	11808	364	3.08266	96.9173
ptsG_1glu_batch_0728…ga.fcs	11230	128	1.1398	98.8602
ptsG_01glu_batch_0826…ga.fcs	10893	89	0.817038	99.183
ptsG_01glu_dil0.3_0#1…ga.fcs	11166	1987	17.7951	82.2049
ptsG_005ace_052120…gate.fcs	11738	3360	28.625	71.375
ptsG_05ace_0910201…gate1.fcs	11815	1788	15.1333	84.8667
ptsG_005ace_batch_0#1…ga.fcs	10174	2446	24.0417	75.9583
ptsG_05ace_batch_0826…ga-1.fcs	6803	1143	16.8014	83.1986
ptsG_005glu0025ace_#1…ga-1.fcs	11748	947	8.06095	91.9391
ptsG_005glu0025ace_#1…ga.fcs	10792	73	0.676427	99.3236
ptsG_05glu025ace_0910…ga.fcs	10084	281	2.78659	97.2134
ptsG_05glu025ace_ba#1…ga.fcs	11064	58	0.524223	99.4758
rpsM_01glu_0611201…gate1.fcs	11324	52	0.459202	99.5408
rpsM_1glu_0611201…gate1.fcs	11509	47	0.408376	99.5916
rpsM_01glu_batch_0826…ga.fcs	11211	39	0.347873	99.6521
rpsM_01glu_dil0.3_0#1…ga.fcs	11703	38	0.324703	99.6753
rpsM_005ace_090320…gate.fcs	10110	619	6.12265	93.8773
rpsM_05ace_0910201…gate1.fcs	10601	173	1.63192	98.3681
rpsM_005ace_batch_0#1…ga.fcs	10863	854	7.86155	92.1385
rpsM_05ace_batch_0826…ga.fcs	11620	628	5.40448	94.5955
rpsM_005glu0025ace_#1…ga-1.fcs	10300	52	0.504854	99.4951
rpsM_005glu0025ace_#1…ga.fcs	10796	95	0.879956	99.12
rpsM_05glu025ace_0730…ga.fcs	11493	114	0.991908	99.0081
rpsM_05glu025ace_ba#1…ga.fcs	11979	19	0.158611	99.8414
rpsM_1glu_batch_0714<c9>ga.fcs	10469	33	0.315216	99.6848
acs_01glu_09<c9>FSC, SSC s.fcs	10600	137	1.29245	98.7075
